# Supplementary material for: Functional Analysis of the Major Pilin Proteins of Type IV Pili in Streptococcus sanguinis CGMH010
Source: Int J Mol Sci. 2024 May 15;25(10):5402. doi: 10.3390/ijms25105402 (PMC11121087; doi:10.3390/ijms25105402)
Supplement: Supplementary file 1 [file ijms-25-05402-s001.zip]

Archive with 1 entries (1 files):
- ijms-2963946-supplementary.pdf
